# Supplementary material for: TRAIL promotes the polarization of human macrophages toward a proinflammatory M1 phenotype and is associated with increased survival in cancer patients with high tumor macrophage content
Source: Front Immunol. 2023 Sep 21;14:1209249. doi: 10.3389/fimmu.2023.1209249 (PMC10551148; doi:10.3389/fimmu.2023.1209249)
Supplement: Supplementary file 2 [file Table_1.xlsx]

## Sheet: Figure 1
		Untreated	TRAIL	M1	TRAIL + M1	M2a	TRAIL + M2a	M2c	TRAIL + M2c	p1	p2	p3	p4	n
	Annexin V-/ 7AAD- Cells (%)a	89.41± 1.530	82.99 ± 1.582	86.83 ± 1.579	82.07 ± 2.728	88.21 ± 1.596	83.87 ± 2.091	89 ± 1.621	86.6 ± 2.128	0.001	0.3125	0.0024	0.3018	7
	p1: Untreated vs TRAIL		p3: M2a vs TRAIL+M2a
	p2: M1 vs TRAIL+M1		p4: M2c vs TRAIL+M2c
	a: The results are presented as mean ± SEM

## Sheet: Figure 3
	M0 Macrophage	Untreated	TRAIL	p	n
	CXCL10 (FC)a	1 ± 0	11.66 ± 2.056	0.0018	4
	CXCL1 (FC) a	1 ± 0	1.775 ± 0.2937	0.035	4
	CXCL11 (FC) a	1 ± 0	3.273 ± 0.8248	0.0165	4
	CCL15 (FC) a	1 ± 0	2.823 ± 0.6648	0.0281	4
	CD38 (FC) a	1 ± 0	2.056 ± 0.2327	0.0069	4
	IDO1 (FC) a	1 ± 0	3.943 ± 0.6731	0.0049	4
	ACOD1 (FC) a	1 ± 0	7.258 ± 3.856	0.0427	4
	IFI44L (FC) a	1 ± 0	13.85 ± 0.9757	<0.0001	4
	IL12B (FC) a	1 ± 0	1.731 ± 0.3205	0.0679	4
	TMEM37 (FC) a	1 ± 0	0.5436 ± 0.07624	0.0216	4
	FAXDC2 (FC) a	1 ± 0	0.6943 ± 0.06126	0.0244	4
	MS4A6A (FC) a	1 ± 0	0.5893 ± 0.06669	0.0148	4
	SELENOP (FC) a	1 ± 0	0.5775 ± 0.08008	0.0269	4
	HGF(FC) a	1 ± 0	0.6238 ± 0.09527	0.0419	4
	F13A1 (FC) a	1 ± 0	0.5488 ± 0.1249	0.0364	4
	M2a Macrophage	M2a	TRAIL+M2a	p	n
	CXCL10 (FC)a	1.468 ± 0.3876	10.75 ± 4.376	0.0016	4
	CXCL1 (FC)a	0.1349 ± 0.02257	0.1979 ± 0.01420	0.0418	4
	CXCL11 (FC)a	1.591 ± 0.4690	5.384 ± 2.495	0.0177	4
	CCL15(FC)a	1.779 ± 0.2194	5.456 ± 0.8327	0.0058	4
	IL1B (FC)a	0.4555 ± 0.04953	1.099 ± 0.3503	0.0315	4
	CD38 (FC)a	0.7670 ± 0.09359	1.236 ± 0.1294	0.0252	4
	IDO1 (FC)a	0.6493 ± 0.1845	1.575 ± 0.08755	0.0286	4
	ACOD1(FC)a	0.5278 ± 0.1429	1.787 ± 0.3446	0.0027	5
	IFI44L (FC)a	0.7153 ± 0.2022	4.349 ± 0.9602	0.0378	4
	IL12B (FC)a	0.9775 ± 0.1356	1.162 ± 0.2471	0.4519	4
	TMEM37 (FC)a	0.4049 ± 0.05026	0.2164 ± 0.01683	0.0142	4
	FAXDC2 (FC)a	0.6885 ±0.02145	0.4413 ± 0.05983	0.0248	4
	HTR2B (FC)a	0.3169 ± 0.1164	0.2229 ± 0.08913	0.0337	4
	M2c Macrophage	M2c	TRAIL+M2c	p	n
	CXCL10 (FC)a	0.6175 ± 0.3417	2.595 ± 1.241	0.0134	4
	CXCL1 (FC)a	1.202 ± 0.1059	1.602 ± 0.1772	0.0105	4
	CXCL11 (FC)a	0.8083 ± 0.02889	1.119 ± 0.01227	0.0028	4
	CCL15 (FC)a	1.083 ± 0.08597	2.018 ± 0.2460	0.0039	4
	IL1B (FC)a	1.254 ± 0.2442	2.729 ± 0.4599	0.0003	4
	CD38 (FC)a	1.12 ± 0.07205	1.929 ± 0.1669	0.009	5
	IDO1 (FC)a	1.091 ± 0.04979	2.126 ± 0.2413	0.0056	4
	ACOD1 (FC)a	2.305 ± 1.078	6.785 ± 1.774	0.0234	4
	IFI44L (FC)a	0.6001 ± 0.1036	1.828 ± 0.5177	0.0431	4
	TMEM37 (FC)a	1.38 ± 0.09364	1.018 ± 0.06481	0.0149	4
	MS4A6A (FC)a	1.482 ± 0.05291	1.02 ± 0.09581	0.0236	4
	HPGD (FC)a	3.28 ± 0.6292	2.147 ± 0.3413	0.0039	5
	ANGPTL4 (FC)a	1.078 ± 0.4177	0.8021 ± 0.2562	0.1309	4
	SELENOP (FC)a	0.5286 ± 0.04342	0.3563 ± 0.01301	0.0132	4
	HGF (FC)a	0.8082 ± 0.1023	0.5725 ± 0.09484	0.0164	5
	PRR5L (FC)a	1.423 ± 0.1928	1.138 ± 0.09074	0.0363	4
	F13A1 (FC)a	1.754 ± 0.2935	1.45 ± 0.3431	0.0571	4
	a: The results are presented as mean ± SEM

## Sheet: Figure 4
	M0 Macrophage	Untreated	TRAIL	p	n
	CXCL10+ cells (%)b	0.1650 (1.128)	0.3300 (2.733)	0.0068	11
	CXCL1+ cells (%)b	0.215 (0.4800)	0.615 (10.06)	0.002	10
	IDO1+ cells (%)b	0.4183 (0.4067)	0.2950 (0.4167)	0.375	8
	CD38 (MFI)a	279.4 ± 19.21	298.4 ± 18.07	0.0014	9
	CXCL11 (pg/ml)a	11.2 ± 1.332	13.47 ± 0.9412	0.0228	5
	a: The results are presented as mean ± SEM
	b: The results are presented as median (interquartile range)

## Sheet: Figure 5
	M2a Macrophage	Untreated	M2a	TRAIL + M2a	p1	p2	n
	CXCL10+ cells (%)a	0.2158 ± 0.04823	0.2207 ± 0.04028	0.2305 ± 0.03725	0.9852	0.9422	12
	CXCL1+ cells (%)b	0.25 (0.6100)	0.29 (0.7300)	0.71 (6.99)	>0.9999	0.0028	11
	IDO1+ cells (%)a	0.4417 ± 0.05039	0.37 ± 0.07482	0.7139 ± 0.2116	0.8795	0.0981	6
	CD38 (MFI)a	313.6 ± 19.04	305.3 ± 20.28	323.4 ± 18.55	0.0935	0.0012	6
	CXCL11 (pg/ml)b	13.84 (46.90)	15.71 (46.14)	18.76 (53.38)	0.1324	0.0286	12
	p1: Untreated vs M2a
	p2: M2a vs TRAIL+M2a
	a: The results are presented as mean ± SEM
	b: The results are presented as median (interquartile range)

## Sheet: Figure 6
	M2c Macrophage	Untreated	M2c	TRAIL + M2c	p1	p2	n
	CXCL10+ cells (%)a	0.1466 ± 0.04111	0.1103 ± 0.03055	0.1602 ± 0.03324	0.0943	0.0189	9
	CXCL1+ cells (%)b	0.25 (0.61)	0.50 (1.02)	0.96 (8.04)	0.2712	0.0112	11
	IDO1+ cells (%)a	0.4417 ± 0.05039	0.2323 ± 0.04638	0.4767 ± 0.1275	0.1353	0.0775	6
	CD38 (MFI)a	293.6 ± 19.23	271.1 ± 17.72	288.6 ± 17.43	< 0.0001	0.0004	8
	CXCL11 (pg/ml)b	14.04 (44.79)	17.25 (35.21)	18.44 (38.70)	> 0.9999	0.0278	10
	p1: Untreated vs M2c
	p2: M2c vs TRAIL+M2c
	a: The results are presented as mean ± SEM
	b: The results are presented as median (interquartile range)

## Sheet: Figure 7
	M1 Macrophage	M1	TRAIL + M1	p	n
	CXCL10 (FC)a	2921 ± 412.2	4149 ±569.2	<0.0001	13
	TNF (FC)a	186.6 ± 29.65	241.5 ± 40.71	<0.0001	12
	CXCL9 (FC)a	5380 ± 1241	6700 ± 1565	<0.0001	8
	IDO1 (FC)a	2254 ± 533.4	3002 ± 649.5	<0.0001	10
	IL1B (pg/ml)a	36.24 ± 7.311	57.79 ± 9.510	0.0327	7
	TNF (pg/ml)b	5451 (39741)	10513 (43212)	0.0078	8
	IL12 p70 (pg/ml)b	185.2 (2201)	242.1 (3005)	0.0078	8
	M1 Macrophage	Untreated	M1	TRAIL + M1	p1	p2	n
	CD86 (MFI)b	743.5 (783.7)	1608 (2184)	1876 (2332)	0.0286	0.0286	12
	HLA-DR (MFI)a	4027 ± 650.9	6423 ± 850.5	7396 ± 960.5	<0.0001	0.0058	11
	CD64 (MFI)a	575.6 ± 68.40	771.5 ± 77.52	821.6 ± 77.34	0.0096	0.0102	9
	CXCL10 (MFI)b	168.5 (527.8)	2075 (6467)	2410 (10199)	0.0094	0.0094	16
	TNF (MFI)a	102.8 ± 14.03	9305 ± 1713	10561 ± 1746	0.0021	0.0147	8
	CXCL1 (MFI)a	326.5 ± 37.99	405.3 ± 43.22	448.2 ± 43.48	<0.0001	0.0054	6
	p1: Untreated vs M1
	p2: M1 vs TRAIL+M1
	a: The results are presented as mean ± SEM
	b: The results are presented as median (interquartile range)

## Sheet: Figure 8
	M2a Macrophage	M2a	TRAIL + M2a	p	n				M2c Macrophage	M2c	TRAIL + M2c	p	n
	MRC1 (FC)b	4.916 (8.304)	3.949 (5.473)	0.001	11				CD163 (FC)a	4.144 ± 0.4471	3.339 ± 0.4051	0.0064	16
	CD23 (FC)a	5.217 ± 0.6374	4.368 ± 0.4078	0.0305	10				IL10 (FC)a	1.669 ± 0.08272	1.419 ± 0.07087	0.0033	18
	TGM2 (FC)b	13.23 (39.26)	13.84 (29.80)	0.0269	12
	CCL22 (FC)b	2.385 (3.154)	3.073 (4.432)	0.0049	11
	CCL17 (FC)b	127.9 (2386)	426.3 (3076)	0.0078	8
	M2a Macrophage	Untreated	M2a	TRAIL + M2a	p1	p2	n		M2c Macrophage	Untreated	M2c	TRAIL + M2c	p1	p2	n
	CD206 (MFI)b	990.8 (1159)	2400 (3263)	2155 (3028)	<0.0001	>0.9999	20		CD163 (MFI)b	294.8 (2663)	762.3 (4810)	732.6 (5037)	<0.0001	>0.9999	16
	CD200R (MFI)b	175.3 (644.8)	734.3 (3183)	809.8 (3969)	<0.0001	0.6856	20
	IL10 (pg/ml)b	23.09 (133.5)	58.25 (306.6)	42.89 (306.9)	0.0001	0.091	8
	p1: Untreated vs M2a								p1: Untreated vs M2c
	p2: M2a vs TRAIL+M2a								p2: M2c vs TRAIL+M2c
	a: The results are presented as mean ± SEM								a: The results are presented as mean ± SEM
	b: The results are presented as median (interquartile range)								b: The results are presented as median (interquartile range)

## Sheet: Figure 9
	M2a Macrophage	M2a	TRAIL + M2a	p	n				M2c Macrophage	M2c	TRAIL + M2c	p	n
	CXCL10 (FC)a	0.5614 ± 0.1025	1.57 ± 0.3637	0.0006	10				CXCL10 (FC)a	0.734 ± 0.1275	2.221 ± 0.6771	0.028	8
	TNF (FC)a	0.9017 ± 0.04841	1.602 ± 0.1274	<0.0001	11				TNF (FC)a	0.7629 ± 0.05080	1.065 ± 0.06701	0.0002	11
	IDO1 (FC)b	0.3334 (0.7960)	0.603 (2.589)	0.001	11				IDO1 (FC)b	0.742 (0.9351)	1.746 (8.252)	0.0039	9
	CXCL9 (FC)b	0.709 (0.9139)	1.359 (4.927)	0.0078	8				CXCL9 (FC)b	0.9469 (0.6220)	1.57 (5.844)	0.1563	6
	M2a Macrophage	Untreated	M2a	TRAIL + M2a	p1	p2	n		M2c Macrophage	Untreated	M2c	TRAIL + M2c	p1	p2	n
	CD86 (MFI)b	711.7 (1024)	1515 (1020)	2141 ± 1033	0.0339	0.0339	9		CD86 (MFI)a	748.1 ± 87.49	372 ± 63.75	417.4 ± 88.10	<0.0001	0.686	7
	HLA-DRα (MFI)a	1908 ± 176.5	2906 ± 190.7	3860 ± 543.3	0.0322	0.0407	8		HLA-DRα (MFI)a	1627 ± 234.4	1316 ± 223.8	1536 ± 250.5	0.0008	0.0101	7
	CD64 (MFI)a	690.1 ± 36.90	528 ± 30.74	550 ± 33.38	0.0008	0.0028	8		CD64 (MFI)a	677.2 ± 60.70	1105 ± 110.2	1165 ± 112.2	0.0008	0.0292	8
	p1: Untreated vs M2a								p1: Untreated vs M2c
	p2: M2a vs TRAIL+M2a								p2: M2c vs TRAIL+M2c
	a: The results are presented as mean ± SEM								a: The results are presented as mean ± SEM
	b: The results are presented as median (interquartile range)								b: The results are presented as median (interquartile range)

## Sheet: Figure 10
	M0 Macrophage	Untreated	DR4	DR5	DR4+DR5	p1	p2	p3	n
	IDO1 (FC)b	1 (0)	1.394 (1.677)	1.702 (5.047)	2.625 (10.90)	>0.9999	0.3526	0.0052	6
	ACOD1 (FC)b	1 (0)	1.827 (3.150)	2.354 (9.449)	3.31 (13.13)	0.662	0.0212	0.0018	5
	IFI44L (FC)a	1 ± 0	1.155 ± 0.1269	2.72 ± 0.3521	2.736 ± 0.5184	0.968	0.0031	0.0028	6
	TMEM37 (FC)a	1 ± 0	1.026 ± 0.04433	0.8747 ± 0.09279	0.8058 ± 0.05942	0.9684	0.2331	0.042	6
	FAXDC2 (FC)a	1 ± 0	0.9726 ± 0.08251	0.8613 ± 0.05333	0.9211 ± 0.08098	0.9638	0.1755	0.5757	6
	HGF(FC)a	1 ± 0	1 ± 0.03261	0.7463 ± 0.07528	0.6983 ± 0.04582	>0.9999	0.0016	0.0003	6
	M2a Macrophage	M2a	DR4+M2a	DR5+M2a	DR4+DR5+M2a	p1	p2	p3	n
	IDO1 (FC)a	0.7046 ± 0.1086	0.9115 ± 0.1394	0.903 ± 0.1812	1.058 ± 0.1965	0.2583	0.2867	0.0337	5
	ACOD1 (FC)b	0.5193 (0.8633)	1.144 (0.9212)	1.103 (1.877)	0.8689 (1.232)	0.1501	0.1501	0.4249	5
	CCL15 (FC)a	1.068 ± 0.06880	1.379 ± 0.1008	1.332 ± 0.2466	1.984 ± 0.4104	0.4705	0.5869	0.0075	5
	TMEM37 (FC)b	0.291 (0.1374)	0.3127 (0.1157)	0.2839 (0.1247)	0.2302 (0.2363)	0.9816	>0.9999	0.2592	5
	FAXDC2 (FC)a	0.7268 ± 0.04293	0.9251 ± 0.09952	0.7584 ± 0.07601	0.6157 ± 0.05337	0.0512	0.9498	0.3479	5
	M2c Macrophage	M2c	DR4+M2c	DR5+M2c	DR4+DR5+M2c	p1	p2	p3	n
	ACOD1 (FC)a	1.673 ± 0.7433	1.737 ± 0.3974	3.588 ± 1.134	2.392 ± 0.8191	0.9985	0.0074	0.3927	5
	IFI44L (FC)a	0.9664 ± 0.1956	0.8491 ± 0.1757	2.131 ± 0.3877	1.411 ± 0.2782	0.9547	0.0041	0.3194	5
	IL1B (FC)a	1.117 ± 0.4037	1.152 ± 0.4693	1.619 ± 0.6513	1.578 ± 0.6398	0.9953	0.068	0.0948	4
	TMEM37 (FC)a	1.234 ± 0.1119	1.433 ± 0.1082	1.386 ± 0.08855	1.038 ± 0.09002	0.199	0.3826	0.2114	5
	MS4A6A (FC)a	1.494 ± 0.2165	1.803 ± 0.2164	1.586 ± 0.1554	1.074 ± 0.1638	0.1082	0.8306	0.0288	4
	HGF(FC)b	0.9032 (0.6829)	1.074 (0.2986)	0.8174 (0.3999)	0.6616 (0.4961)	>0.9999	0.1501	0.0099	5
	p1: Control vs DR4		p3: Control vs DR4+DR5
	p2: Control vs DR5
	a: The results are presented as mean ± SEM
	b: The results are presented as median (interquartile range)

## Sheet: Figure 11-12
	Fig 11
		Control	TRAIL treated	p	n
	Dead AML cells (%)a	25.91 ± 4.726	30.9 ± 6.844	0.0426	7
	Fig 12
		Control	TRAIL treated	p	n
	CFSE+ Tag-it+ cells (%)b	1.28 (6.140)	1.42 (6.450)	0.0156	7
	a: The results are presented as mean ± SEM
	b: The results are presented as median (interquartile range)
