# Supplementary material for: TRAIL promotes the polarization of human macrophages toward a proinflammatory M1 phenotype and is associated with increased survival in cancer patients with high tumor macrophage content
Source: Front Immunol. 2023 Sep 21;14:1209249. doi: 10.3389/fimmu.2023.1209249 (PMC10551148; doi:10.3389/fimmu.2023.1209249)
Supplement: Supplementary file 3 [file Table_2.xlsx]

## Sheet: Figure S1
	M0 Macrophage	Untreated	TRAIL	p	n
	TNF (FC)a	1 ± 0	1.436 ± 0.1173	0.0033	8
	CXCL9 (FC)b	1 (0)	4.164 ± 20.44	0.0078	8
	CD86 (MFI)a	1392 ± 173.7	1720 ± 198.0	<0.0001	10
	HLA-DRα (MFI)b	2476 (7480)	2945 (9211)	0.0117	9
	CD64 (MFI)a	1001 ± 205.5	1099 ± 208.9	0.0007	9
	TNF (MFI)b	95.5 (126.9)	121 (230.0)	0.0046	13
	a: The results are presented as mean ± SEM
	b: The results are presented as median (interquartile range)

## Sheet: Figure S2 
	M0 Macrophage	Untreated	TRAIL	p	n
	MRC1 (FC)a	1 ± 0	0.8258 ± 0.05150	0.0354	5
	CD23 (FC)a	1 ± 0	0.9653 ± 0.1176	0.5917	6
	TGM2 (FC)a	1 ± 0	0.9728 ± 0.1250	0.6248	6
	CCL22 (FC)b	1 (0)	1.223 (2.815)	0.4375	6
	CCL17 (FC)a	1 ± 0	0.92 ± 0.1470	0.4659	5
	CD163 (FC)a	1 ± 0	0.9842 ± 0.1036	0.6959	6
	IL10 (FC)a	1 ± 0	0.9218 ± 0.1850	0.411	6
	CD206 (MFI)b	474.2 (1730)	505.7 (1498)	0.1309	10
	CD200R (MFI)a	179.7 ± 38.34	184.5 ± 40.21	0.9015	10
	CD163 (MFI)b	343.5 (2048)	347 (1972)	0.4316	10
	a: The results are presented as mean ± SEM
	b: The results are presented as median (interquartile range)

## Sheet: Figure S3
	M1 Macrophage	Untreated	M1	TRAIL + M1	p1	p2	n
	CXCL10+ cells (%)b	0.03667 (1.207)	79.15 (46.47)	85.03 (43.53)	0.0094	0.0094	16
	TNF+ cells (%)b	0.028 (0.1630)	82.1 (29.40)	82.6 (29.10)	0.019	0.4772	9
	CXCL1+ cells (%)a	0.41 ± 0.1061	1.755 ± 0.2595	3.133 ± 0.4925	0.004	0.0034	6
	p1: Untreated vs M1
	p2: M1 vs TRAIL+M1
	a: The results are presented as mean ± SEM
	b: The results are presented as median (interquartile range)

## Sheet: Figure S4
	M1 Macrophage	Untreated	M1	p	n
	IL1B (pg/ml)b	1.352 (10.43)	34.91 (56.12)	0.0156	7
	TNF (pg/ml)b	0 (13.23)	5451 (39741)	0.0078	8
	IL12 p70 (pg/ml)b	0 (0)	185.2 (2201)	0.0078	8
	b: The results are presented as median (interquartile range)

## Sheet: Figure S5
	M2a Macrophage	Untreated	M2a	TRAIL + M2a	p1	p2	n
	CD86 (MFI)a	1079 ± 129	1752 ± 188.9	2069 ± 210.3	<0.0001	0.0001	20
	HLA-DRα (MFI)b	2202 (7377)	2823 (6317)	3209 (6912)	0.0092	0.0092	18
	CD64 (MFI)b	572.2 (1487)	504.8 (1036)	516.3 (1045)	0.0026	0.005	14
	p1: Untreated vs M2a
	p2: M2a vs TRAIL+M2a
	a: The results are presented as mean ± SEM
	b: The results are presented as median (interquartile range)
	M2c Macrophage	Untreated	M2c	TRAIL + M2c	p1	p2	n
	CD86 (MFI)b	975.8 (1609)	310.5 (784.3)	361.5 (876.3)	<0.0001	0.0054	18
	HLA-DRα (MFI)b	1777 (7281)	1040 (4147)	1040 (4914)	0.0004	0.2333	13
	CD64 (MFI)a	848.9 ± 103.9	1549 ± 193.9	1712 ± 208.1	<0.0001	0.0001	16
	p1: Untreated vs M2c
	p2: M2c vs TRAIL+M2c
	a: The results are presented as mean ± SEM
	b: The results are presented as median (interquartile range)

## Sheet: Figure S6
	U937	Untreated	Conditioned Media	Conditioned Media + TRAIL	p1	p2	n
	CD206 (MFI)a	1492 ± 99.83	1452 ± 99.13	1483 ± 126.4	0.9199	0.8676	6
	CD86 (MFI)a	778.7 ± 125.5	656.5 ± 108.8	803.8 ± 130.1	0.0107	0.0024	6
	HLA-DRα (MFI)a	6734 ± 723.0	5862 ± 674.8	7141 ± 812.0	0.0382	0.0013	6
	CD64(MFI)a	2027 ± 387.1	1647 ± 321.4	1898 ± 363.2	0.0198	0.0038	6
	5637	Untreated	Conditioned Media	Conditioned Media + TRAIL	p1	p2	n
	CD206 (MFI)a	1492 ± 99.83	4833 ± 235.5	5127 ± 259.2	0.0001	0.1156	6
	CD86 (MFI)a	803.8 ± 118.1	479.3 ± 63.18	571.7 ± 71.00	0.0101	0.0002	6
	HLA-DRα (MFI)a	6734 ± 723.0	5913 ± 546.0	6918 ± 780.3	0.2058	0.0386	6
	CD64(MFI)a	2328 ± 383.9	2398 ± 351.9	2717 ± 393.5	0.7593	0.0089	6
	SKBR3	Untreated	Conditioned Media	Conditioned Media + TRAIL	p1	p2	n
	CD206 (MFI)a	1492 ± 99.83	3288 ± 208.0	3181 ± 202.8	0.0005	0.8495	6
	CD86 (MFI)a	909.7 ± 104.6	700.2 ± 63.43	829.8 ± 78.13	0.0402	0.0052	6
	HLA-DRα (MFI)a	6734 ± 723.0	5220 ± 562.4	5410 ± 561.0	0.0315	0.7137	6
	CD64(MFI)a	2027 ± 387.1	1892 ± 318.2	2091 ± 351.0	0.3361	0.0105	6
	p1: Untreated vs Conditioned Media
	p2: Conditioned Media vs Conditioned Media+TRAIL
	a: The results are presented as mean ± SEM

## Sheet: Figure S7
	M0 Macrophage	Untreated	TRAIL	p	n
	DR4 (MFI)a	88.79 ± 16.62	118.4 ± 11.64	0.0448	3
	DR5 (MFI)a	928.9 ± 126.3	536.8 ± 77.06	0.0002	6
	M1 Macrophage	Untreated	M1	TRAIL + M1	p1	p2	n
	DR4 (MFI)a	113.1 ± 13.52	137.5 ± 17.69	147.5 ± 16.93	0.0007	0.1107	6
	DR5 (MFI)a	1142 ± 189.9	172.2 ± 23.68	143.8 ± 40.33	<0.0001	0.9736	6
	M2a Macrophage	Untreated	M2a	TRAIL + M2a	p1	p2	n
	DR4 (MFI)b	138 (259.5)	154 (219.3)	160.7 (300.5)	0.9304	0.0005	15
	DR5 (MFI)b	1204 (2351)	812.7 (1898)	490.3 (1132)	0.0024	0.0024	21
	M2c Macrophage	Untreated	M2c	TRAIL + M2c	p1	p2	n
	DR4 (MFI)a	116.9 ± 8.217	98.24 ± 11.62	110.2 ± 9.125	0.0106	0.1076	9
	DR5 (MFI)a	1098 ± 98.77	1137 ± 85.37	661.7 ± 48.03	0.6759	<0.0001	15
	p1: Untreated vs Polarized Macrophages
	p2: Polarized Macrophages vs TRAIL+ Polarized Macrophages
	a: The results are presented as mean ± SEM
	b: The results are presented as median (interquartile range)

## Sheet: Figure S8
	M0 Macrophage	Unstained	CD68 Stained	p	n
	CD68+ cells (%)b	3.995 (2.320)	95.49 (10.20)	0.0313	6
	b: The results are presented as median (interquartile range)
